# Supplementary material for: Gene Expression Profile of Benign, Intermediate, and Malignant Spitz and Spitzoid Melanocytic Lesions
Source: Cancers (Basel). 2024 May 8;16(10):1798. doi: 10.3390/cancers16101798 (PMC11119593; doi:10.3390/cancers16101798)
Supplement: Supplementary file 1 [file cancers-16-01798-s001.zip]

Archive with 5 entries (5 files):
- New SFigure 1.png
- SFigure 2.tif
- SFigure 3.tif
- SFigure 4.tif
- Suppl Table 1 - GOtermSummaryTable.xlsx
