# Supplementary material for: Gene Expression Profile of Benign, Intermediate, and Malignant Spitz and Spitzoid Melanocytic Lesions
Source: Cancers (Basel). 2024 May 8;16(10):1798. doi: 10.3390/cancers16101798 (PMC11119593; doi:10.3390/cancers16101798)
Supplement: Supplementary file 1 [file cancers-16-01798-s001.zip › Suppl Table 1 - GOtermSummaryTable.xlsx]

## Sheet: GOtermSummaryTable
Module	ONT	Overall enriched biological process	GO Terms
brown	MF	TRANSCRIPTION FACTORS	transcription factor binding, DNA-binding transcription factor binding, RNA polymerase II-specific DNA-binding transcription factor binding, transcription regulator activity
greenyellow	BP	DNA REPAIR, RNA PROCESSING	DNA repair, DNA metabolic process, RNA processing, rRNA metabolic process, mRNA metabolic process, RNA splicing, double-strand break repair, rRNA processing, viral gene expression, ncRNA metabolic process, regulation of mRNA metabolic process, DNA recombination, organelle organization, mRNA processing, cellular response to DNA damage stimulus, spindle assembly, organelle assembly, non-membrane-bo…
greenyellow	CC	DNA REPAIR	nuclear protein-containing complex, nuclear periphery, catalytic complex, DNA repair complex, chromosomal region, nuclear matrix
greenyellow	MF	NUCLEOTIDE ACTIVITY	RNA binding, nucleotide binding, nucleoside phosphate binding, small molecule binding, pyrophosphatase activity, hydrolase activity, acting on acid anhydrides, hydrolase activity, acting on acid anhydrides, in phosphorus-containing anhydrides, catalytic activity, acting on a nucleic acid, ATP hydrolysis activity, damaged DNA binding, ATP binding, adenyl ribonucleotide binding, purine ribonucleosi…
blue	BP	IMMUNE RESPONSE	immune response, immune system process, leukocyte activation, response to external biotic stimulus, lymphocyte activation, response to other organism, leukocyte proliferation, defense response, adaptive immune response, response to biotic stimulus, cell activation, mononuclear cell proliferation, regulation of immune response, biological process involved in interspecies interaction between organi…
blue	CC	PLASMA MEMBRANE SIGNALING	external side of plasma membrane, side of membrane, nucleosome, vesicle, intrinsic component of membrane, integral component of membrane, cell surface, plasma membrane signaling receptor complex, membrane raft, membrane microdomain, plasma membrane, plasma membrane protein complex, endosome, integral component of plasma membrane, DNA packaging complex, intrinsic component of plasma membrane, extr…
blue	MF	CYTOKINE RECEPTOR SIGNLING	cytokine receptor binding, non-membrane spanning protein tyrosine kinase activity, cytokine receptor activity, tumor necrosis factor receptor superfamily binding, immune receptor activity, cysteine-type peptidase activity
tan	BP		muscle organ development
tan	CC		chromatin
tan	MF	TRANSCRIPTION FACTORS	DNA-binding transcription factor activity, RNA polymerase II-specific, RNA polymerase II cis-regulatory region sequence-specific DNA binding, DNA-binding transcription factor activity, cis-regulatory region sequence-specific DNA binding, RNA polymerase II transcription regulatory region sequence-specific DNA binding, transcription cis-regulatory region binding, transcription regulatory region nuc…
black	BP	GROWTH FACTOR RECEPTOR SIGNALING	regulation of anatomical structure morphogenesis, regulation of synapse structure or activity, regulation of synapse organization, regulation of developmental process, cell junction organization, enzyme linked receptor protein signaling pathway, transmembrane receptor protein tyrosine kinase signaling pathway, regulation of cell junction assembly, vascular endothelial growth factor receptor signa…
black	CC	EXTRACELLULAR MATRIX	extracellular region, collagen-containing extracellular matrix, external encapsulating structure, extracellular matrix, plasma membrane
magenta	BP	CELL CYCLE REGULATION / MITOSES	cell cycle process, mitotic cell cycle process, mitotic cell cycle, cell cycle, mitotic cell cycle phase transition, cell cycle phase transition, regulation of cell cycle process, regulation of mitotic cell cycle phase transition, regulation of chromosome segregation, chromosome segregation, regulation of mitotic sister chromatid separation, nuclear division, cell division, regulation of mitotic …
magenta	CC		condensed chromosome, microtubule organizing center, chromosomal region, microtubule cytoskeleton, cytoskeleton, kinetochore, centrosome, condensed chromosome, centromeric region, chromosome, centromeric region, spindle, supramolecular complex, spindle pole, mitochondrion, cortical actin cytoskeleton, midbody, cyclin-dependent protein kinase holoenzyme complex
magenta	MF		ATP binding, adenyl ribonucleotide binding, adenyl nucleotide binding
yellow	BP	DEVELOPMENT	muscle tissue development, tissue development, collagen fibril organization, ossification, retina development in camera-type eye, extracellular matrix organization, extracellular structure organization, external encapsulating structure organization, enzyme linked receptor protein signaling pathway, tube development, striated muscle tissue development, tube morphogenesis, urogenital system develop…
yellow	CC		external encapsulating structure, extracellular matrix, collagen-containing extracellular matrix, intrinsic component of membrane, integral component of membrane, intrinsic component of plasma membrane, extracellular region, extracellular space
yellow	MF		growth factor binding, transmembrane receptor protein kinase activity, transmembrane signaling receptor activity
red			No GO terms for this module
green			No GO terms for this module
purple			No GO terms for this module
